# Supplementary material for: A Core Module of Nuclear Genes Regulated by Biogenic Retrograde Signals from Plastids
Source: Plants (Basel). 2021 Feb 4;10(2):296. doi: 10.3390/plants10020296 (PMC7913978; doi:10.3390/plants10020296)
Supplement: Supplementary file 1 [file plants-10-00296-s001.zip]

Archive with 2 entries (2 files):
- Grübler et al 2021 Supplementary Figures Revision.pptx
- Grübler et al 2021 Supplementary Table 1 Revision.xlsx
