# Supplementary material for: A Core Module of Nuclear Genes Regulated by Biogenic Retrograde Signals from Plastids
Source: Plants (Basel). 2021 Feb 4;10(2):296. doi: 10.3390/plants10020296 (PMC7913978; doi:10.3390/plants10020296)
Supplement: Supplementary file 1 [file plants-10-00296-s001.zip › Grübler et al 2021 Supplementary Table 1 Revision.xlsx]

## Sheet: Info
	Analysis of 152 genes responsive to retrograde biogenic signals Gene identities and description annotations refer to the main plant gene databases TAIR (a) and Uniprot (b). Each gene has been evaluated for its cell compartment localisation according to BAR Cell eFP Browser (c) and for those showing chloroplast localisation AT-CHLORO database was used to identify its specific plastid location. Bio…
	References used for analyzing the functional context and/or interaction partners are given if it applies. Corresponding full citations are listed in an extra sheet labelled "References" and are sorted according to the gene identity numbers.

## Sheet: Supplementary Table 1
Locus	BIN	Description	Note	Reference	Biological context	Physical interaction partner	Tissue expression	Cell compartment	Chloroplast sublocalisation [AT-CHLORO]	Light signalling	WT Lin vs. WT	WT NF vs. WT	pap7-1 vs. WT	WT light vs. WT dark
AT5G48490	Lipid metabolism	DEG15, DIR1-Like (Lipid transfer protein family protein) a		Champigny JM. et al.,2013	Systemic Acquired Resistance (SAR)		Cotyledons & Young leaves & Silique				-6.62868	-3.84659	-1.91923	2.65733
AT2G34620	Transcription and RNA metabolism	mTERF10 (Mitochondrial transcription termination factor-related)a,b		Shevtsov S. et al.,2018	Organelle gene expression	NAC066 & AT3G19070 [Trigg SA et. al.,2017]d	Cotyledons & Young leaves & Young Inflorescence & Silique	Chloroplast a,b,c	Stroma		-6.07799	-3.68054	-1.69117	3.18948
AT3G28270	Plant development	AFL1 (Endomembrane and plamamembrane protein)a	AFL1 co-localizes with clathrin coated vesicles and interacts with itself and several endomembrane associated proteins.	Kumar, MN et al.,2015	Growth promotion during drought	NAI2 (TSA1-like protein) , PDIL-1-1 (protein disulfide isomerase- like 1-1) [Kumar MN et al.,2015]d,e	Cotyledons & Leaf & Sepals & Siliques	Cytosola,c, Plasma membranea,c , Endosomea,c			-5.62783	-8.32442	-1.19822	3.25711
AT1G21500	Miscellaneous	Unknown protein			Unknown		Cotyledon & Rosetta leaf	Nucleusa,b, Chloroplast a,b,c	Stroma		-5.45387	-4.61919	-1.02185	2.406
AT4G10120	CHO metabolism	ATSPS4F (Sucrose phosphate synthase 4F)a,b		Solís-Guzmán M. et al., 2017	Putative sucrose-phosphate synthase activity		Hypocotyl & Mature Leaf &Senescent leaf	Nucleus a,c, Cytosola,b ,c , Plasma membranea,b,c			-5.16886	-4.05015	-1.74856	2.5454
AT3G27690	Photosynthesis	LHCB2.3 (Light-harvesting chlorophyll b-binding 2) a,b			Photosynthesis	ATARCA & TOC132 [Dutta S et. al.,2014]d, UBQ3 [Kim DY et al.,2013]d	Young Inflorescence & Mature leaf	Chloroplast a,b,c	Thylakoid membrane	PIF target gene	-5.09524	-5.32304	-1.87212	2.62756
AT4G23290	Stress	Cysteine-rich receptor-like protein kinase 21 CRK21 a,b			Bacterium defense responses	CAM1 [Popescu SC et al.,2007] d	Cotyledon & Intermediate leaf	ER c , Golgi apparatusc, Mitochondrion c			-4.97459	-3.05911	-2.98715	4.53233
AT3G45140	Hormone	LOX2 (Lipoxygenase 2) a,b		Venegas-Molina J. et al.,2020	Wound-induced jasmonic acid accumulation	EIF4E (Translation initiation factor eIF-4E) [Freire MA et al.,2000] d		Chloroplast a,b,c	Plastid stroma		-4.8419	-4.99828	-2.00874	6.10879
AT5G24420	CHO metabolism	PGL5 (Probable 6-phosphogluconolactonase 5)a,b		Lansing H. et.,al 2019	Pentose Phosphate pathway		Mature Inflorescence	Cytosola,b,c			-4.81651	-1.93186	-1.42103	2.19685
AT1G76100	Photosynthesis	PETE1 (Plastocyanin 1)a,b		Pesaresi P et al.,2009	Photosynthesis		Cotyledons & Leaf & Siliques	Chloroplast a,b,c	Thylakoid membrane		-4.55488	-5.16044	-1.04008	2.24681
AT3G01550	Transport	PPT2 (Phosphoenolpyruvate (PEP)/Phosphate translocator 2)		Hilgers EJA. et al.,2018	PEP transport	AGP27 (Arabinogalactan protein 27) [Jones AM et al.,2014]d	Young leaf	Golgi apparatusa,c, Chloroplasta,b,c, Plasma membranea,c			-4.55363	-2.37207	-1.85627	4.81228
AT4G05180	Photosynthesis	PSBQ-2 (Photosystem ii subunit Q)a,b		Chen YE. et al.,2018	Photosynthesis	MC9(Metacaspase9) [Tsiatsiani L et.al.,2013]d , TOC132 [Dutta S. et. al.,2014]d, UBQ3 [Manzano C. et al.,2008]d	Cotyledon& Young-Mature leaf	Chloroplast a,b,c	Thylakoid membrane		-4.55194	-5.08183	-1.55581	2.77223
AT4G27440	Pigment synthesis	PORB ( Protochlorophyllide oxidoreductase B)a,b		Buhr F. et al.,2017	Chlorophyll biosynthesis	PORC [Brau P et. al.,2011]d,e , TOC132 [Dutta S. et. al.,2014]d	Cotyledon & Young leaf & Silique	Chloroplast a,b,c	Thylakoid membrane		-4.52087	-3.71309	-1.24477	-1.86694
AT2G25510	Miscellaneous	Transmembrane unknown protein			Unknown		Young leaf & Inflorescence	Golgi apparatusc, Mitochondrion c			-4.48212	-3.97739	-3.16697	4.5584
AT4G39710	Photosynthesis	FKBP-type peptidyl-prolyl cis-trans isomerase; PNSL4 (Photosynthetic NDH subunit of lumenal location 4)a,b		Ifuku K et.,2011	Photosynthesis, NDH complex assembly	PETC (Cytochrome b6-f complex iron-sulfur subunit)e	Hypocotyl & Cotyledons & Leaf & Siliques	Chloroplast a,b,c	Thylakoid-peripheral-lumenal-side		-4.21798	-3.24301	-0.710022	1.3702
AT1G52230	Photosynthesis	PSAH2 (Photosystem I subunit H2)		Stael S et al.,2012	Photosynthesis	PPD1 (Plant specific putative DNA binding) [Liu J et al.,2012]d,e, SUMO1/2 [Elrouby N et al.,2010]d	Cotyledons & Leaf	Chloroplast a,b,c	Thylakoid membrane		-4.13628	-4.06349	-0.8844	1.63358
at2g20570	Transcription	Transcription activator GLK1 a,b		Ahmad R. et al.,2019	Activation of nuclear photosynthetic genes	GBF1&3 (G-box binding factor 1&3) [Tamai H. et al., 2002]d ; NAC92 [Rauf M et al.,2013] b	Cotyledon& Young-Mature leaf	Nucleus a,b,c			-4.11489	-1.93389	-2.03953	2.08273
AT2G27420	Protein folding and proteostasis	Cysteine proteinase, putative a			Proteolysis		Seed during germination	ERc, Golgi apparatusc, Chloroplast c			-4.07056	-4.72019	-1.9503	3.54986
AT1G73870	Transcription factor	COL7 (CONSTANS-LIKE 7B-box type zinc finger protein)a,b		Zhang Z et al., 2014	Transcription regulation	HY5 [Gong W et al.,2008]d,e, EIL2 [Trigg SA et al.,2017]d	Mature leaf	Nucleusa,b,c			-3.59055	-5.55214	-1.119	1.01775
AT1G03630	Pigment synthesis	POR C (Protochlorophyllide oxidoreductase C)a,b		Gaburk M et al.,2015	Chlorophyll biosynthesis	PORB, PORC, TOM20-3, VAP (vesicle associated protein) [Brau P et. al.,2011]d,e, UBQ3 [Manzano C. et al.,2008]d		Chloroplast a,b,c	Thylakoid membrane		-3.49759	-3.05236	-1.18859	1.36016
AT3G54890	Photosynthesis	LHCA1 (Photosystem I light harvesting complex gene 1)a,b			Photosynthesis	ATARCA & TOC132 [Dutta S. et. al.,2014]d, PLX1 [Jung CG. et al.,2015]d,e			Thylakoid membrane		-3.4929	-3.22481	-1.79832	2.27457
AT1G44575	Photosynthesis	NPQ4 (Non photochemical quenching) a,b			Photo-oxidative damage	DEGP1 (DegP protease1) [Zienkiewicz M. et al., 2011]d, CAB2 (Chlorophyll A/B binding protein 2) [Wilk L et al.,2013]d,TOC159 [Dutta S. et. al.,2014]d	Cotyledon & Young-Mature leaf & Young Inflorescence & Silique	Chloroplast a,b,c	Thylakoid membrane	HY5 target gene	-3.44873	-3.39947	-0.441005	1.36136
AT1G19150	Photosynthesis	LHCA6 (Photosystem I light harvesting complex gene 6)a,b		Kato Y et al.,2017	Photosynthesis		Hypocotyl & Cotyledons & Leaf	Chloroplast a,b,c	Thylakoid membrane		-3.31395	-4.57962	-0.607402	1.34725
AT1G32900	CHO metabolism	GBSS1 (Granule-bound starch synthase)a,b		Seung D. et.,al,2019	Starch biosynthesis	AT5G39790 (putative starch binding scaffold protein) [Seung D. et al.,2015]d,e	Seed & Inflorescence	Chloroplast a,b,c	Stroma		-3.28819	-3.1071	-1.55082	1.42847
AT1G08380	Photosynthesis	PSAO (Photosystem I subunit O)a,b		Knoetzel J. et al., 2002	Photosynthesis	PSAL [Jensen PE. et.,al 2004; Knoetzel J. et al., 2002] b , UBQ3 [Kim DY. et al.,2013]d	Cotyledon& Young-Mature leaf	Chloroplast a,b,c	Thylakoid membrane		-3.12765	-3.48847	-1.48895	2.92715
AT4G02770	Photosynthesis	PSAD-1 (Photosystem I subunit D-1)a,b		Ihnatowicz A et al.,2004	Photosynthesis	LHCA3 [Zhang S et al.,2004]d,e, ARF16, MYB70 [Braun P et al.,2011]d, MYB73 [Almann M et al.,2020]d, TOC132, TOC159 [Dutta S et al.,2014]d, UBQ3 [Igawa T et al.,2009]d, PGRL1, PGRL5 [DalCorso G et al.,2008]d,b	Hypocothyl & Cotyledons & Leaf	Chloroplast a,b,c	Thylakoid membrane		-3.07423	-3.6229	-1.1203	1.95159
AT4G28750	Photosynthesis	PSAE-1 (PSA E1 knockout)a,b		Ihnatowicz A et al.,2007	Photosynthesis	LHCA3 [Zhang S et al.,2004]d,e, TOC159 [Dutta S et al.,2014]d, UBQ3 [Igawa T et al.,2009]d	Hypocotyl & Cotyledons & Leaf	Chloroplast a,b,c	Thylakoid membrane		-2.98262	-3.75799	-0.614252	1.48479
AT5G66520	Transcription and RNA metabolism	CREF7 (Chloroplast RNA Editing Factor 7)a		Hayes M. et al.,2015	Chloroplast mRNA editing			Chloroplast a,b,c , Cytosol c			-2.91281	-1.67787	0.474802	0.843916
AT3G01510	CHO metabolism	LSF1 (Phosphoglucan phosphatase)a,b		Schreier TB et al.,2019	Starch degradation	BAM1, BAM3 [Schreier TB et al.,2019]	Seedlings & Hypocotyl & Cotyledons & Leaf & Sepal & Silique	Chloroplast a,b,c	Stroma		-2.91021	-1.57247	-0.532427	1.05066
AT1G77490	Redox	TAPX (Thylakoidal ascorbate peroxidase)a,b		Van Buer J et al.,2019	Chloroplast-nucleus signaling pathway & Cold acclimation		Hypocotyl & Cotyledons & Leaf	Chloroplast a,b,c	Thylakoid membrane		-2.87516	-2.6464	-0.522744	1.37701
AT3G08940	Photosynthesis	LHCB4.2 (Light harvesting complex PSII)a,b		De Bianchi S et al.,2011	Photosynthesis		Seedlings & Hypocotyl & Cotyledons & Leaf & Silique	Chloroplast a,b,c	Thylakoid membrane		-2.87266	-4.35504	-1.05656	1.65134
AT5G13410	Protein	Immunophilin / FKBP-type peptidyl-prolyl cis-trans isomerase family proteina,b			Unknown		Seedlings & Hypocotyl & Cotyledons & Leaf &Inflorescence & Sepal & Silique	Chloroplast a,b,c	Thylakoid membrane		-2.86615	-1.83362	-0.486147	1.03622
AT4G12980	Hormone	DEG18 (Auxin-responsive family protein gene)a, Cytochrome b561 and DOMON domain-containing proteinb		Verelst W. et al.,2004	Auxin signalling	VPS60.1 (Vacuolar protein sorting 60.1) [Jones AM et al.,2014]d	Cotyledons & Young leaves & Young Inflorescence & Silique	Cytosola,c, ERc, Extracellularc, Golgi apparatusc			-2.7669	-1.36444	-1.22646	1.10858
AT1G30380	Photosynthesis	PSAK (Photosystem I subunit K)a,b			Photosynthesis	UBQ3, SUMO3 [Elrouby N et al.,2010]d	Hypocotyl & Cotyledons & Leaf	Chloroplast a,b,c	Thylakoid membrane		-2.68491	-3.31205	-0.2737	1.15253
AT2G35960	Stress	NHL12 (HIN1-LIKE 12)a,b		Zheng MS et al.,2004	Involved in pathogen resistance		Hypocotyl & Cotyledons & Leaf & Anthers	Plasma membranea,b,c, Nucleusa, Mitochondriona	Thylakoid membrane		-2.57037	-1.44347	-0.35446	1.18632
AT1G55670	Photosynthesis	PSAG (Photosystem I subunit G)a,b		Fristedt R et al.,2014	Photosynthesis	TOC132 [Dutta S et.,2014]d, PPD1(Plant specific putative DNA binding) [Liu J et al.,2012]d,e, PSAB [Lee-Rhee et al.,2010]e	Cotyledons & Leaf	Chloroplast a,b,c	Thylakoid membrane		-2.5566	-2.78289	-0.898468	1.77831
AT4G23600	Hormone	CORI3 (Coronatine induced 1)a,b		Tsuwamoto R et al.,2011	Amino acid metabolism		Vascular tissue & companion cells	Apoplasta,b , Cytosola,b,c, Vacuolea,b,c			-2.5234	-2.38945	-1.36047	3.01743
AT1G32060	Photosynthesis	PRK (Phosphoribulokinase)a,b		Yu A et al.,2020	Calvin cycle	GAPA1 [Lee-Rhee et al.,2010]d,e, UBQ3 [Igawa T et al.,2009]d	Hypocotyl &Cotyledons & Leaf	Chloroplasta,b,c, Nucleusa,c,	Thylakoid membrane/Stroma		-2.48859	-2.82031	-0.78233	1.18578
AT5G23010	Glucosinolates	MAM1 (Methylthioalkylmalate synthase 1)a,b		Petersen A. et al.,2019	Glucosinolate biosynthetic process		Hypocotyl & Mature Leaf	Chloroplast a,b,c	Stroma		-2.4798	1.15381	-1.78762	5.88031
AT4G10000	Redox	Thioredoxin family protein a			Electron transfer activity		Hypocotyl & Cotyledons & Leaf & Inflorescence & Silique	Chloroplast a,b,c	Stroma		-2.44297	-1.10686	-0.586697	1.20613
AT4G04610	Redox	APR1 (APS reductase 1)		Chen, FF., et.al., 2019	Sulfate reduction, glucosinolate biosynthesis	APK2 e		Chloroplast a,b,c	Stroma a		-2.42192	-1.65727	-2.22225	2.08894
AT1G52220	Organelle development	CURT1C (Curvature thylakoid 1C)a,b		Pribil M et al., 2014// Armbruster U. et al.,2013	Thylakoids grana architecture	AT3G54120 (reticulon-like protein B12) [Braun P et.al.,2011]d,e, PSI-D2 [Yu QB. et al.,2008]d,e	Cotyledons & Young leaves & Young Inflorescence	Chloroplast a,b,c	Thylakoid membrane		-2.39568	-1.9772	-1.66677	2.5715
AT1G32080	CHO metabolism	PLGG1 (ABA-drought responses / Plastidial glycolate/ glycerate translocator 1)a,b		South PF et al., 2017 , Dong HB et al.,2017	Photorespiration & ABA signalling		Hypocotyl & Cotyledons & Leaf & Siliques	Chloroplasta,b,c	Inner membrane		-2.38781	-2.43073	-0.836676	1.8107
AT5G45820	Hormone	CIPK20 (Cbl-interacting protein kinase 20)a,b			ABA signaling	ABI1 [Otha M et al.,2003]d,e& CBL9 (calcineurin B-like protein 9) [Altmann M. et al.,2020]d	Mature pollen	Cytosola,c, Mitochondrionc, Nucleusa			-2.36686	-1.6017	-1.30713	3.58278
AT1G09500	Redox	Cinnamyl-alcohol dehydrogenase family / CAD familya/Phytochrome b			Oxidation-reduction process	IAA1, AYR3, SHY2 (Auxin responsive proteins) [Altmann M et al., 2020; Brau P et al.,2011]d,e	Sepal &Senescent leaf	ERc, Golgi apparatusc, Cytosolc, Extracellularc, Mitochondrionc, Chloroplastc			-2.36642	-2.63564	1.12365	0.446743
AT5G44580	Miscellaneous	Unknown protein			Unknown	AT1G01910 (Putative anion-transporting ATPase) [Brau P et. al.,2011]d,e	Hypocotyl & Mature leaf	Mitochondriona,c Extracellularc,Golgi apparatusc,Erc		PIF putative target gene [Moon. J et.,al.,2008]	-2.35769	-3.02167	-1.40327	2.55945
AT5G07690	Transcription factor	MYB29 (MYB Domain protein 29)a,b		Coleto I. et al., 2020 & Zhang X. et al.,2017	Glucosinolate biosynthesis & Iron and ammonium homeostasis & Mitochondrial retrograde or stress signaling	MYC2 ((subsets of JA-dependent responses; negative regulator of blue light-mediated photomorphogenic growth and blue- and far-red-light regulated gene expression), MYC3 (Transcription factor involved in tryptophan, jasmonic acid (JA) and other stress-responsive gene regulation), MYC4 [Ferdinandez-Calco P. et al., 2011]) [Frerigmann H et al.,2014] d , NAC066 [Trigg SA et. al.,2017]d	Hypocotyl	Nucleus a,b,c			-2.34654	-1.58973	-2.31519	5.59257
AT5G35790	CHO metabolism	G6PD1 (Glucose-6-phosphate 1-dehydrogenase 1)a,b		Meyer T et al.,2011	Glucose metabolic process	ATHM2, G6PD4 [Meyer T et al.,2011]d,e,UBQ3 [Kim DY et al.,2013]d,e, GRF2 [Chang IF et al.,2009]d	All except Root & Dry seeds	Chloroplasta,b,c	Stroma		-2.33311	-1.59888	-0.21537	1.15071
AT3G02730	Redox	TRXF1 (Thioredoxin f-type 1)a,b		Naranjo B et al.,2016	Cell redox homeostasis	TOC132 [Dutta S. et. al.,2014]d	Hypocotyl & Cotyledons & Leaf & Silique	Chloroplast a,b,c	Thylakoid peripheral stromal side, stroma		-2.32992	-2.63717	-1.12292	2.76739
AT4G15510	Photosynthesis	Photosystem II reaction center PsbP family protein a,b		Lu C et al., 2016	Photosynthesis		Hypocotyl & Cotyledons & Leaf	Chloroplast a,b,c	Thylakoid membrane		-2.30413	-1.08067	-0.558889	1.40775
AT5G52780	Photosynthesis	PAM68-LIKE, PAM68L (Chloroplast NAD(P)H dehydrogenase complex assembly factor)a		Armbruster U et al.,2010	Photosystem II assembly		Hypocotyl & Cotyledons & Leaf	Chloroplasta,c, Mitochondriona,c	Thylakoid		-2.28141	-2.40609	-0.0737443	1.06691
AT4G10340	Photosynthesis	LHCB5 (Light harvesting complex of photosystem II 5)a,b		Chen Y et al.,2018	Photosynthesis	DEGP1[Zienkiewicz M et al.,2011]d,e, TOC132, TOC159 [Dutta S. et. al.,2014]d	Hypocotyl & Cotyledons & Leaf	Chloroplast a,b,c	Thylakoid membrane		-2.26741	-2.34163	-0.282896	1.0636
AT5G65840	Redox	Thioredoxin superfamily proteina,b			Oxidation-reduction process		Hypocotyl & Cotyledons & Leaf	Chloroplast a,b,c	Stroma	HY5 target gene	-2.23187	-1.36614	-0.601365	1.59744
AT4G18740	Transcription and RNA metabolism	Transcription Rho termination factora,b			Transcription termination factor activity	PDIL1-4(Protein disulfide isomerase-like 1-4) [Cho EJ et al.,2011]d,e	Hypocotyl & Cotyledons & Leaf & Silique	Nucleusc, Chloroplasta,c, Mitochondriona,c, Cytosola,b,c			-2.14967	-1.48293	0.15752	0.908202
AT3G10940	CHO metabolism	LSF2 (Phosphoglucan phosphatase)a,b		Wilkens C et al.,2018	Starch biosynthesis		Hypocotyl & Cotyledons & Leaf &Inflorescence & Silique	Chloroplast a,b,c	Stroma		-2.11496	-1.69174	-1.19965	1.738
AT5G17230	Pigment synthesis	Phytoene synthase (PSY) / geranylgeranyl-diphosphate geranylgeranyl transferasea,b		Koschmieder J et al.,2020	Carotenoid biosynthesis	GGPS1 [Ruiz-Sola MA et al.,2016]d, AT5G06130 (chaperone protein dnaJ-like protein) [Zhou X et al.,2015]d	Hypocotyl & Cotyledons & Leaf & Inflorescence & Silique	Chloroplast a,b,c	Stroma	HY5 target gene	-2.08161	-1.83718	-0.598343	1.30116
AT3G53470	Miscellaneous	2,3-bisphosphoglycerate-independent phosphoglycerate mutase a,b	ATARCA: Knockout mutants show insensitivity to gibberellin in GA-induced seed germination.		Unknown	ATARCA (guanine nucleotide-binding protein subunit beta-like protein A) [Guo J et al.,2019]d	Seedlings & Hypocotyl & Cotyledons & Leaf & Sepal & Silique	Mitochondriona, Chloroplasta,b,c	Thylakoid membrane		-2.06642	-1.59181	-0.618061	1.05152
AT2G35370	Photosynthesis	GDCH (Glycine decarboxylase complex H)a,b			Photorespiration	UBQ3 [Igawa T et al.,2009]d	Hypocotyl & Cotyledons & Leaf & Silique	Mitochondriona,b,c, Chloroplast a,c, Nucleus a			-2.05483	-2.8895	-0.411488	1.27456
AT1G29395	Organelle development	COR414-TM1 (Cold regulated 414 thylakoid membrane 1)a,b	cpSar1 has been detected around cold-induced vesicles (Garcia et a., 2010) from (Pribil et al.,2018)	Okawa K. et al.,2008	Cell responses to cold		Hypocotyl & Mature leaf & Mature Inflorescence	Chloroplasta,b,c	Inner envelope		-2.03957	-2.93448	-1.23736	-1.23396
AT5G48790	Photosynthesis	LOW PSII ACCUMULATION proteina			Unknown		Hypocotyl & Cotyledons & Leaf & Sepal & Silique	Chloroplast a,b,c	Thylakoid membrane		-2.01684	-1.746	-0.571729	1.52643
AT5G12860	Transport	DiT1 (Dicarboxylate transporter 1)a,b		Kinoshita H et al.,2011	Malate transport & Carbon/nitrogen metabolism	MAPR8, TH7,AGP27,IQD6, FACE2, CYP81D8, UBC34 [Jones AM et.,al2014]d	Hypocotyl &Cotyledons & Leaf	Chloroplast a,b,c, Mitochondriona,c	Chloroplast inner membrane		-2.00444	-1.72432	-0.773325	1.28042
AT1G47400	Miscellaneous	FEP3 (Fe-uptake-inducing peptide3)a		Louis G. et al., 2018, Gao, F. et al., 2019	Iron homeostasis			Nucleusa,b,c, Cytosola,b,c , Extracellularc			-1.99289	-3.16368	-1.10632	1.48936
AT5G42070	Transport	Unknown proteina,b/TOM9-2b			Intracellular protein transport	CaM1, MPK2, MPK4, MPK6, MPK7 [Popescu SC et al.,2009]d		Mitochondrionb, Chloroplasta,b,c	Thylakoid membrane		-1.97782	-1.90694	-0.844508	1.43383
AT1G44446	Pigment synthesis	CAO / CH1 (Chlorina 1)a,b		Jahan MS et al., 2016	Chlorophyll biosynthesis	OEP80 (outer envelope protein 80) [Reinbothe C et al.,2006]a,d	Seedlings & Hypocotyl & Cotyledons & Inflorescence & Silique	Chloroplast a,b,c	Chloroplast inner membrane , Thylakoid membrane		-1.97709	-1.71947	-1.08145	2.05108
AT3G50685	Miscellaneous	Unknown protein			Unknown		Hypocotyl &Cotyledons & Leaf &Siliques	Chloroplastc, Mitochondriona,c			-1.97624	-2.76712	-0.785673	1.30814
AT4G01150	Organelle development	CURT1A (Curvature thylakoid 1A)a,b		Pribil M et al., 2018	Thylakoids grana architecture	RGS1 (putative membrane receptor protein) [Klopffleisch K et al.,2011]d	Hypocotyl & Cotyledons & Leaf	Chloroplast a,b,c	Thylakoid membrane		-1.92576	-1.66475	-0.558143	1.13928
AT3G52750	Organelle development	FTSZ2-2 (plastidial division protein)a,b		Kadirjan-Kalbach DK et al.,2019	Chloroplast fission	FTSZ2-1, FTSZ2-2, RPL12-A [Braun P et al.,2011]d,e	Seedlings & Hypocotyl & Cotyledons & Leaf & Inflorescence & Silique	Chloroplast a,b,c	Stroma		-1.92085	-1.35249	-0.628724	1.15074
AT5G14970	Miscellaneous	Seed maturation like proteina/membrane-anchored ubiquitin-fold proteinb			Unknown	TPR3 (topless-related protein 3) [Causier B et al.,2011]d	Hypocotyl & Cotyledons & Leaf	Chloroplastc, Mitochondrionc, Nucleusc, Plasma membraneb	Stroma		-1.91835	-1.34709	-0.811218	1.44974
AT1G52000	Miscellaneous	Mannose-binding lectin superfamily protein a,b			Unknown	RIN4 (RPM1 interacting protein 4)[Liu J et al.,2009]d,e	Mature leaf	Nucleusa,b			-1.91771	-4.48763	-0.66927	-0.884731
AT5G42650	Hormone	AOS (Allene oxide synthase)/ CYP74A (Cytochrome P450 74A)/ DDE2 (Delayed dehiscence 2) a,b		Rustgi S. et al.,2019	JA biosynthetic pathway	ATARFB1A (Member of ARF GTPase,essential for vescicle coating and uncoating a) [Jones AM et al.,2014] e	Cotyledon & Mature leaf	Chloroplast a,b,c	Thylakoid membrane		-1.87275	-2.64925	-2.20032	1.44436
AT3G56400	Transcription factor	WRKY70 (WRKY DNA-Binding protein 70)a,b		Miura, K et al., 2020	Transcription regulation	WRKY30 [Besseau S et al.,2012]d,e	Leaf & Senescent leaf	Nucleusa,b,c			-1.84816	-1.36382	-0.568273	-0.431928
AT5G62140	Protein	ATP-dependent CLP protease ATP-binding subunitTa,b/Galectin domain containing proteinb			Protein glycosylation		Cotyledons & Leaf & Sepals	Golgi apparatusb, Chloroplast a,b,c	Stroma		-1.8095	-2.0648	-0.923409	1.61439
AT1G03310	CHO metabolism	ATBE2/ ISA2 (Isoamylase 2)a,b		Ma L et al.,2016	Starch biosynthesis		Hypocotyl & Cotyledons & Leaf	Chloroplast a,b,c	Stroma	FHY and FAR1 direct target [Ma L et al.,2016]	-1.79345	-1.42603	-0.554666	1.0637
AT2G29320	Redox	NAD(P)-binding Rossmann-fold superfamily proteina,b			Oxidation-reduction process	SAG13, TRI (Tropinone reductase), AT2G29310 (Tropinone reductase-like),AT1G07450(NAD(P)-binding Rossman-fold superfamily) [Braun P et al.,2011]d,e	Hypocotyl & Mature leaf	Mitochondrionc			-1.74213	-1.62145	0.139622	0.912858
AT4G13800	Transport	ENOR3L3/NIPA2 (Probable magnesium transporter)a,b		Gao H. et al., 2018	Putative ion transport & RNAi antiviral defense		Inflorescence & Mature-Senescent leaf	Plasma membranea,b,c & Endosomeb			-1.71729	-1.78033	-1.62069	1.5246
AT4G28030	Miscellaneous	GCN5-related N-acetyltransferase (GNAT) family proteina			Unknown	ATARCA (guanine nucleotide-binding protein subuni beta-like protein A) [Guo J et al.,2019]d	Hypocotyl & Cotyledons & Leaf & Silique	Chloroplasta,b,c	Stroma		-1.71011	-2.04526	-0.308015	1.20638
AT4G25170	Transcription factor	DNA-directed RNA polymerase subunit betab		Ciftci Y et al.,2007	Salinity stress	ZAT7 (Zinc finger protein7)e	Seed & Senescent leaf	Nucleusc, Mitochondrionc, Chloroplastc			-1.69335	-2.29115	0.536363	-1.08352
AT2G42750	Sress	DNAJ heat shock N-terminal domain-containing proteina			Unknown	DRNL (DORNROSCHEN-LIKE, DRN-LIKE, ENHANCER OF SHOOT REGENERATION 2, ESR2, F21J9.25, FOR SUPPRESSOR OF PHYTOCHROMEB-4 2, SOB2,)/ ESR2 Ethylene-responsive transcription factor 2(Embryo patterning and cotyledon organogenesis) b[Altamnn M. et al.,2020]d	Hypocotyl & Mature leaf	Chloroplasta,b c , Cytosola,b	Stroma		-1.66099	-1.64171	-1.2012	2.56081
AT1G34310	Transcription factor	ARF12 (Auxin response factor 12)a,b			Transcription regulation	ARF1, ARF2, ARF4, ARF9, ARF18, MONOPTEROS [Li JF et al.,2011]d,e , ARF2,ARF22,ARF30, IAA31 [Vernoux T et al.,2011]d,e	Cotyledons & Rosetta leaves & Sepals & Pedicel	Nucleusa,b,c			-1.65476	-2.79829	-1.16158	1.02808
AT3G08920	Miscellaneous	Rhodanese-like domain-containing proteina,b			Unknown		Hypocotyl & Cotyledons & Leaf	Chloroplasta,c, Mitochondriona,c	Thylakoid		-1.64329	-1.46013	-0.168829	1.00762
AT5G02230	Miscellaneous	Haloacid dehalogenase-like hydrolase family protein			Unknown		Inflorescence	Cytoplasmc, Nucleusc			-1.64165	-2.87938	-0.848539	-0.588239
AT3G26060	Redox	ATPRX Q (Peroxiredoxin Q)a,b	Acts with FAS4 to produce wt level 16:1t	Horn PJ et al.,2019	Cell redox homeostasis	AT4G30840 (Transducin/WD40 domain-containing protein [Tamura K et al.,2010]d	Hypocotyl & Cotyledons & Young Leaf & Sepal & Silique	Chloroplast a,b,c	Thylakoid lumen		-1.58059	-2.09405	-0.507803	1.26708
AT5G17520	CHO metabolism	RCP1 (Root cap 1)a,b		Trentmann O et al.,2020	Maltose transport		Seedlings & Hypocotyl & Cotyledons & Leaf & Inflorescence & Silique	Chloroplast a,b,c	Chloroplast inner membrane		-1.54967	-1.31585	-0.70685	1.03135
AT5G57345	Stress	OXR (Abiotic stress induced protein) a,b		Bu, Y. et al.,2016	Abiotic stress			ERa,b, , Chloroplastc	Thylakoid membrane		-1.54711	-1.56038	-1.2808	2.76593
AT2G46820	Organelle development	CURT1B (Curvature thylakoid 1B)a,b		Trotta A. et al.,2019	Thylakoids grana architecture	PSAL, TOC159 [Yu QB. et.,al 2008]d	Cotyledons & Young leaves & Stamen	Chloroplast a,b,c	Thylakoid membrane		-1.53184	-2.0434	-0.331046	1.23507
AT5G37360	Transport	Ammonium transporter 1-like proteina			Unknown	APE1 (Acclimation of photosynthesis to envoiroment) [Jones AM et al.,2014]d	Hypocotyl & Cotyledons & Leaf & Sepals	Chloroplast a,c	Thylakoid membrane		-1.51768	-2.08803	-1.11775	2.28229
AT3G10420	Organelle development	SPD1 (Seedling plastid development 1)a,b		Ruppel NJ. et al.,2011	Eoplast redifferentiation during seedling growth	PUB35 (U-box domain containing protein 35) & AT4G23050 (PAS domain-containing protein tyrosine kinase) [Lumba S. et al.,2014]d,e	Cotyledon [Duppel NJ. et al.,2010] & Senescent leaf	Chloroplast a,b,c	Stroma		-1.48927	-1.34044	-1.38612	1.06194
AT1G01790	Transport	KEA1 (K+ efflux antiporter 1)a,b		Bölter B et al.,2019	Plastidial ion transport	HHP2 (heptahelical transmembrane 2), ANAC089 [Jones AM et.,al2014]d	Seedlings & Hypocotyl & Cotyledons & Leaf & Sepal & Silique	Chloroplast a,b,c	Inner envelope		-1.39122	-1.63164	-0.659044	1.33819
AT5G16710	Redox	DHAR3 (Dehydroascorbate reductase 1)a,b		Rahantaniaina MS et al.2017	Oxidative stress	ATARCA (guanine nucleotide-binding protein subuni beta-like protein A) [Guo J et al.,2019]d	Hypocotyl & Cotyledons & Young Leaf & Sepal & Silique	Chloroplast a,b,c	Thylakoid lumen		-1.37425	-1.12653	-0.49092	1.46278
AT5G07020	Protein	MPH1 (Maintenance of PSII under high light 1)a,b			Regulation of protein complex stability		Cotyledon & Young leaf	Chloroplast a,b,c	Thylakoid membrane	HY5 target gene	-1.34292	-2.21897	-0.303322	1.1769
AT1G80130	Miscellaneous	Tetratricopeptide repeat (TPR)-like superfamily protein			Unknown		Mature leaf	Nucleusc, Chloroplastc, Mitochondrionc	Stroma		-1.28732	-2.27168	-1.40546	-1.16266
AT3G51510	Miscellaneous	Transmembrane protein			Unknown	NTL9, ANAC089 [Braun P et al.,2011]d,e	Dry seeds & Hypocotyl & Cotyledons & Leaf & Silique	Chloroplast a,b,c	Thylakoid membrane		-1.27764	-1.76597	-0.369871	1.09067
AT3G02850	Transport	SKOR (Stelar K+ outward rectifier)a,b		Demidchik V 2018	Potassium Channel	GORK [Dreyer I et al.,2004]d,e	Root	Plasma membranec, Cytosolc, Nucleusa,c			-1.21097	-1.18821	-0.34037	-0.748892
AT1G31580	Stress	ECS1 (cell wall protein)a,b		Durufle´ H. Et al.,2017	Defense responses		Mature-Senescent leaf	Cell walla,b,c			-1.20898	-3.12895	-1.66122	6.16869
AT1G32450	Transport	NRT1.5 (Nitrate transporter 1.5)a,b		Lin SH et al.,2008	Nitrate assimilation	AT1G47670 (Lysine histidine transporter like8) [Jones AM et.,al2014]d	Root	Cell membraneb,c			-1.20759	-1.28981	-1.01249	-0.498813
AT5G50160	Redox	FRO8 (Ferric reduction oxidase 8)a,b		Wu H. et.al., 2005	Iron transport		Mature leaf	Mitochondriona,b,c, Plasma membrane a,c			-1.14796	-1.36878	-1.43969	1.69931
AT5G21100	Redox	AAO (L-ascorbate oxidase)a,b		Fujiwara A. et al.,2016	Ascorbic acid homeostasis		Mature Inflorescence	Apoplastb [Pignocchi and Foyer 2003]			-1.1467	-1.25445	-1.36437	1.11069
AT5G64460	Stress	Phosphoglycerate mutase-like proteina,b		Mazarei M et al.,2003	Plant-pathogen interactions		Hypocotyl & Cotyledons & Leaf & Inflorescence & Silique	Cytosola,b,c			-1.14552	-1.16351	0.0629631	0.948397
AT1G32160	Miscellaneous	Beta-casein (DUF760)a/ Endo/exonuclease/phosphatase domain-containing proteinb			Unknown		Hypocotyl & Cotyledons & Leaf & Inflorescence &Sepal & Silique	Chloroplasta,b,c	Stroma		-1.09612	-1.18062	-0.312541	1.16189
AT2G45740	Organelle development	PEX11D (Peroxin 11D)a,b		Lingard MJ et al.,2008	Peroxisome proliferation	ARC5 (Dynamin-like protein) [Zhang X et al.,2010]d,e	Hypocotyl & Cotyledons & Leaf &Developing siliques	Peroxisomea,b,c			-1.06611	-1.61263	0.315014	0.838811
AT5G10180	Transport	SULTR2;1/ AST68 (Sulfate transporter 68)		El-Soda M. et al., 2019 & Maruyama-Nakashita, A. et al.,2015	Sulfate transport	GRF1 (general regulatory facto G-box 1) [Shin R et al.,2011]d, NAC089 [Brau P et al.2011]d		Chloroplasta,c , Plasma membranea,c			-1.0241	-1.35404	-1.75748	-0.0413007
AT2G38090	Transcription factor	MYB family transcription factora,b			Regulation of transcription	MYB39, ZML1 (GATA transcription factor24) [Trigg SA et al.,2017]d	Hypocotyl & Root & Inflorescence	Nucleusa,b,c			-1.01921	-1.24435	-0.2367	-0.813598
AT5G06690	Redox	WCRKC1 (WCRKC thioredoxin 1)a,b		Yoshida K et al.,2018	Cell redox homeostasis	UBQ3 [Manzano C. et al.,2008]d	Hypocotyl & Cotyledon & Leaf	Chloroplasta,b,c	Stroma		-1.01598	-1.6459	1.19769	-0.110668
AT1G56430	Miscellaneous	NAS4 (Nicotianamine synthase 4)a,b		Koen E et al.,2013	Iron homeostasis	CSN5B (COP9 signalosome complex subunit 5b) [Braun P et al.,2011]d,e	Hypocotyl	Nucleusa,c, Cytosolc			-1.00744	-1.56355	-1.04294	1.74068
AT2G44460	Glucosinolates	BGLU28 (Beta glucosidase 28)a,b		Zhang L. et al., 2020	Sulfur induced glucosinolate (GSL) catabolism		Young leaf & Silique/seed	ERc, Extracellularc			-1.00145	-2.2593	-3.3164	2.94764
AT3G53980	Lipid metabolism	Lipid transfer family proteina,b			Fatty acid binding	AT5G42220 (Ubiquitin family protein) [Braun P et al.,2011]d,e	Root	Extracellulara,c			1.0059	-3.3175	0.585303	-1.45603
AT5G57120	Miscellaneous	Nucleolar/coiled-body phosphoproteina,b			Unknown	IMPA-2 (importin alpha isophotm2) [Braun P et al.,2011]d	SAM & Hypocotyl & Leaf & Young Flower &Seed	Nucleusa,b,c			1.04222	1.16898	0.50315	0.862108
AT5G56090	Redox	COX15 (Cytochrome c oxidase 15)a,b		Vishwakarma A et al.,2015	Heme A biosynthesis		Root &Inflorescence& Seeds	Mitochondriona,b,c			1.14228	1.79189	0.307154	0.841177
AT5G37260	Transcription factor	RVE2 (REVEILLE MYB domain protein 2)a,b		Jiang Z et al.,2016	MYB transcription factor		Hypocotyl & Cotyledons & Leaf & Mature flower & Silique	Nucleusa,b,c			1.15886	-1.12622	1.63744	-1.14087
AT1G12010	Hormone	ACO3 (1-aminocyclopropane-1-carboxylate oxidase, putative)a,b		Cheng WH et al.,2009	Ethylene biosynthesis		Root & Embryo & Silique	Cytosola,b,c			1.18431	2.11856	1.27393	-1.11561
AT3G61100	Miscellaneous	Putative endonuclease or glycosyl hydrolasea,b			Unknown		SAM & Cotyledons &Young leaf &Carpel &Inflorescence & Seeds	Nucleusa,c, Chloroplastc, Peroxisomea,b,c, Cytosolc			1.33302	1.74275	0.370678	0.656286
AT1G06720	Transcription and RNA metabolism	P-loop containing nucleoside triphosphate hydrolases superfamily proteina,b			Endonucleolytic cleavage of tricistronic rRNA transcript		Root & Germinating seeds & Cotyledon & Young leaf & Carpel	Nucleusa,b, Cytosolc			1.33374	2.12381	0.274116	0.789254
AT5G37990	Hormone	CIMT1 (SABATH gene family)a,b			Unknown		Root	Cytosolc, Chloroplasta,c, Extracellularc	Thylakoid membrane		1.33651	-3.15902	-0.328155	1.366
AT3G07770	Protein	HSP89.1 (Heat shock protein 89.1)a,b		Luo A et al.,2019	Protein folding		Germinationg seed, Root, Inflorescence	Mitochondriona,b,c , Chloroplasta,c			1.34574	1.30962	-0.283991	1.16539
AT1G15670	Hormone	KMD2 (Kiss me deadly)a,b		Zhang X et al.,2013	Negative regulation of cytokinin-activated signaling pathway & Regulation of phenylpropanoid metabolic process	PAL1,PAL2,PAL4 (Phenylalanine ammonia lyases) [Braun P et al.,2011]d,e,RR1,RR12(Response regulators), SKP1 (S-phase kinase associated protein1) [Kim HJ et al.,2013]d,e	Root & Senescent Leaf	Nucleusc, Cytosola,b,c			1.48553	1.36986	0.174108	-1.14718
AT2G17440	Protein	PIRL5 (Plant intracellular RAS-group-related LRR protein 5)a,b			Mediates protein interaction		Mature Pollen & Root & Inflorescence &Leaf	Plasma membranea,b,c			1.54975	1.40368	1.28627	-1.61961
AT1G77120	Stress	ADH1 (Alcohol dehydrogenase 1)a,b		Ventura I et al.,2020	Cellular response to hypoxia	HAI1(Probable phosphatase 2C) [Lumba S et al.,2014]d,e,	Dry seeds	Cytosola,c, Plasma membranea,c			1.61858	1.54395	-0.800273	1.07571
AT1G03850	Redox	GRXS13 (Glutaredoxin family protein)a,b		Laporte D et al.,2011	Response to fungus	AHBP-1B (transcription factor TGA2) [Zander M 2011]d		Nucleusb, Cytosola,c, Chloroplastc			1.63466	1.59446	1.3309	-1.5122
AT1G14300	Miscellaneous	ARM repeat superfamily proteina,b			Unknown	UBQ3 [Kim DY et al.,2013]d	Root & Germination seedling & Inflorescence	Nucleusa,c			1.66604	1.55895	0.433005	0.648117
AT4G15770	Transcription and RNA metabolism	RNA binding / protein bindinga,60S ribosome subunit biogenesis protein NIP7 homologb			Ribosome assembly	CBF2 (Dehydration-responsive element binding protein 1C), MYB73, TIFY8 [Altmann M et al.,2020]d	SAM & Germinating seeds	Nucleusb, Cytosola,c			1.75695	1.53319	0.247608	0.803815
AT5G06570	Miscellaneous	CXE15 (Probable carboxylesterase 15)b			Unknown		Root & Cauline leaf	Nucleusc,Cytosolc			1.80479	1.41122	0.842212	-1.39032
AT5G45140	Transcription and RNA metabolism	NRPC2 (Nuclear RNA polymerase C2)a,b		Ondera Y et al.,2008	Transcription		Root & Young leaf & Carpel & Inflorescence	Nucleusa,c,Plasma membraneb,c			1.82078	1.26996	0.412292	0.839924
AT1G67860	Lipid metabolism	Lipase GDSL domain-containing proteinb			Lipid metabolic process	RAB1A, PRA1.B5, IMPA-6, Gamma CA2, AT4G26550 (Got1/Sft2-like vescicle transport protein) [Braun P et al.,2011]d,e, RLP53 (receptor like protein 53), AT2G42390 (Protein kinase C substrate) [Jones AM et.,al2014]d,e	Senescent leaf	Cytosolc			1.8342	-1.57145	-0.971199	1.15064
AT4G15690	Plant development	GRXS5 (Monothiol glutaredoxin-S5)a,b		Ehrary A et al.,2020	Root development	AHBP-1B (transcription factor TGA2) [Zander M 2011]d	Root & Phloem	Nucleus, Cytosol [Ehrary A et al.,2020]			1.83949	2.43684	0.877284	0.344372
AT1G29940	Transcription and RNA metabolism	NRPA2 (Nuclear RNA polymerase A2)a,b		Onodera Y et al.,2008	Female gametophyte development		Root & Germinating seeds & Cotyledon & Young leaf & Carpel	Nucleusb,c, Cytosola,c			1.84985	1.36332	0.287488	0.730785
AT3G23990	Protein	HSP60 (Heat shock protein 60)		Hsu YW et al.,2018	Protein folding & Mitochondrion organization	SDH1, SDH2, SDH4 [Zhang Y et al.,2018]d	Seed during germination & Root & Inflorescence	Cytosola,c, Mitochondriona,b,c			1.90085	2.2746	-0.156323	1.0267
AT5G14920	Hormone	GASA14 (Gibberellin-regulated family protein 14)a,b		Sun S et al.,2013	Hormone responses	BRL 2 (Serine/threonine protein kinase BRI1-like2) [Ceserani T et al.,2009]d,e	SAM	Plasma membranea,c, Secretedb,			1.94398	-1.96276	0.38015	-1.21521
AT1G49240	Organelle development	ACT8 (Actin 8)a,b		Sheahan MB et al.,2020	Chloroplast clustering in protoplast	AT5G46630 (Clathrin adaptor complexes medium subunit family protein ) [Yamaoka S et al.,2013]d,UBQ3 [Igawa T et al.,2009]d	Hypocotyl & Root	Nucleusa,c, Cytosola,c, Vacuolea,c, Chloroplasta,c			1.95517	1.13717	0.915656	-1.44611
AT2G04050	Transport	MATE efflux family proteina/ DTX3 (Detoxification 3)b		Li L et al.,2002	Drug and heavy metal efflux carrier	CPK1 (Calcium dependent protein kinase 1) [Chen J et al.,2012]d, AT4G23030(Mate efflux family protein) [Chen J et al.,2002]d,e	Hypocotyl & Cotyledons & & Carpel	Cytosolc, Mitochondrion c			1.96224	4.25293	1.09957	0.511369
AT1G23010	Plant development	LPR1 (Low Phosphate Root1)/Multicopper oxidase 1a,b		Xu JM et al.,2019	Meristem maintenance, Phosphate starvation		Mature flower & Seed & Root	Plasma membranea,b,c, ERa,b,c		HY5 target gene	2.11891	1.13249	0.482149	0.617511
AT4G26150	Transcription factor	CGA1 (Cytokinin-responsive GATA factor 1) /GATA22a,b		Bastakis E et al.,2018	Chloroplast development	CIB1 (cryptochrome-interacting basic-helix-loop-helix 1), transcription factor TCP2 [Trigg SA et. al.,2017]d	Cotyledons & Leaf	Nucleusa,b,c		HY5 target gene	2.12122	1.48771	1.95724	3.19273
AT2G47180	CHO metabolism	GOLS1 (Galactinol synthase 1)a,b		Song C et al.,2016	Galactose metabolism		Seed	Mitochondrionc, Cytosolc, Chloroplastc			2.16472	2.42653	1.38409	-1.12102
AT4G15700	Redox	GRXS3/ROXY11 (Glutaredoxin family protein 3)a,b			Unknown	CSN5A (COP9 signalosome complex subunit 5a), HDG11 (homeobox-leucine zipper protein HDG11), JAZ3 (Jasmonate-zim-domain protein 3), PTF1 (transcription factor TCP13), TIFY 8 [Braun P et al.,2011]d	Hypocotyl & Cotyledons & Mature flower	Cytosola,c, Nucleusb			2.21043	2.20697	1.78967	3.11686
AT5G64120	Redox	PRX71 (Peroxidase 71)a,b		Shigeto J et al.,2015	ROS homeostasis / Lignin metabolism	RGS1 (putative membrane receptor protein) [Klopffleisch K et al.,2011]d	Hypocotyl & Cotyledons & Leaf &Sepal	Extracellulara,c			2.23875	1.67575	1.52264	-0.388292
AT5G20520	Plant development	WAV2 (Wavy growth 2)a,b		Mochizuki S et al.,2005	Root development	AT1G72180 (leucine-rich receptor like ) [Lalonde S et al.,2010]d,e, RFI2(Zn finger protein RED and FAR-RED INSENSITIVE2), VSR1(Vacuolar sorting receptor1) [Jones Am et al.,2014]d	Hypocotyl & Cotyledons & Root & leaf & Inflorescence & Silique &Seed	ERc, Nucleusc, Plasma membranea,b,c			2.27808	1.28009	1.56701	-1.02806
AT3G21720	Lipid metabolism	ICL (Isocitrate lyase)a,b		Yuenyong W et al.,2019	Lipid catabolism/ Salt tolerance	PEX5 (Peroxisome biogenesis protein5) [Nito K et al.,2002]d,e, AT4G22240 (Plastid-lipid associated protein) [Braun P et al.,2011]d,e, UBQ3 [Kim DY et al.,2013]d	Embryo	Cytosola, Peroxisomeb,c			2.3131	3.68143	1.89566	-4.47645
AT3G21090	Transport	ABC transporter family proteina,b		Panikashvili D et al.,2007	Cutin and wax secretion	CPK4 (Calcium dependent protein kinase4) [Uno Y et al.,2009]d,e, VPS60.1 (Vacuolar protein sorting 60.1), HHP2, HHP4 (Heptahelical transmembrane proteins), NHL3, RBL11, ROP10, TBL18 [Jones AM et al.,2014]d		Plasma membranea,c			2.42408	1.34869	1.44792	-3.26043
AT5G09590	Protein	MTHSC70-2 (Mitochondrial HSP70 2)a,b		Leaden L et al.,2014	Protein folding	SGT1B (phosphate SGT1b) [Noel LD et al.,2007)d,e, SDH2-2 (succinate dehydrogenase iron-sulfur subunit 2) [Zhang Y et al.,2018]d	Dry seed& Inflorescence & Carpel	Mitochondriona,b,c			2.44922	2.91409	-0.20018	1.14796
AT3G53230	Plant development	Cell division cycle protein 48a,b	Interacts with certain SNAREs as part of specialized membrane fusion events where vesicles from the same organelle fuseb	Park S et al.,2008	Probably functions in cell division and growth processes	UBQ3 [Kim DY et al.,2013]d, AT1G80670 [Tamura K et al.,2010]d		Nucleusa,b,c			2.46595	2.70046	0.558396	-1.46194
AT2G37870	Lipid metabolism	Lipid transfer family proteina,b			Lipid binding		Mature leaf				2.52612	-2.2808	0.390438	-1.38525
AT4G19420	Miscellaneous	Pectinacetylesterase family proteina,b		De Souza et al.,2014	Cell wall organisation		Mature flower & Silique	Extracellulara,b,c, ERc, Golgi apparatusc			2.69948	1.06427	-0.301471	-0.863605
AT4G15660	Redox	GRXS8/ROXY15 (Glutaredoxin family protein 8)a,b		Ehrary A et al.,2020	Root responses to nitrate		Hypocotyl & Cotyledons & Mature Leaf	Nucleus, Cytosol [Ehrary A et al.,2020]			2.71415	1.78944	1.65084	1.86736
AT5G24280	Stress	GMI1 (Gamma irradiation and mytomycin c induced 1)a,b		Islam MR et al.,2013	Double-strand break repair via homologous recombination		Inflorescence & Ovule	Nucleusa,b,c			3.10097	1.68824	0.734501	0.641203
AT5G60250	Protein	ZINC FINGER (C3HC4-TYPE ring finger family protein)a,b			Ubiquitination process	AT3G18140 (Protein LETHAL WITH SEC THIRTEEN 8-1) [Va Leene J et al.,2019]d	Mature Pollen	Cytosola,c, Nucleusa,c, Chloroplastc			3.17376	1.88241	1.14154	0.754688
AT2G47680	Miscellaneous	Zinc finger (CCCH type) helicase family proteina,b			Unknown			Nucleusa, Chloroplastc			3.28073	1.1064	0.716794	0.517057
AT1G19530	Transcription and RNA metabolism	DNA polymerase epsilon catalytic subunit a a,b		Xingliang H et al.,2010	Unknown	BRL 2 (Serine/threonine protein kinase BRI1-like2) [Ceserani T et al.,2009]d,e		Nucleusc, Cytosolc, Mitochondrionc			3.4166	2.60715	2.82752	-3.27861
AT1G19610	Stress	PDF1.4 (Plant defensin family)a,b			Pathogen resistance		Hypocotyl &Cotyledons & Leaf	Extracellulara,b,c			3.5276	2.46118	2.99706	-1.53292
AT3G61630	Transcription factor	CRF6 (Cytokinin response factor 6)a,b		Zwack PJ et al.,2016	Cytokinin signalling	CRF1, CRF2, CRF3, CRF4, CRF5,ERF070, ERF069 (Ethylene-responsive transcription factors) [Cutcliffe JW wt al.,2011]b,d,e, AHP1, AHP2, AHP3, AHP4, AHP5 (Histidine-containing phosphotransfer proteins) [Cutcliffe JW wt al.,2011]b,d,e, MYB106 [Trigg SA et al.,2017]d	Leaf & Inflorescence & Embryo & Root	Nucleusa,b,c			3.8362	2.73252	0.733919	-1.11795
AT1G17960	Transcription and RNA metabolism	Threonyl-tRNA synthetase, putativea,b			Putative tRNA synthetase family		Hypocotyl & Cotyledons & Root & Carpel				3.8692	3.19244	1.02589	0.3741
AT1G76410	Protein	ATL8 (RING/U-BOX superfamily protein)a,b			Ubiquitination process		Stamen & Petal & Embryo	Plasma membranec			4.00108	1.12922	1.20973	-1.35851
AT5G20230	Plant development	ATBCB (Blue-copper-binding protein)		Cui X et al.,2020	Senescence/ Lignin biosynthesis		Stigma & Senenscent leaf	Plasma membranea,b,c			4.38557	1.81947	4.07271	-0.723051
AT4G35770	Plant development	SEN1 (Senescence 1)		Fernandez-Calvino L et al.,2015	Senescence	AKINBETA1 ( SNF1-related protein kinase regulatory subunit beta-1) [Carianopol CS et al.,2020]d,AO (aspartate oxidase), MYB74, RGL3, RGS1 (Putative membrane receptor), transcription factor TCP13 [Lumba S et al.,2014]d	Cotyledons & Leaf	Chloroplasta,b,c			5.28856	-1.80007	3.72015	-3.37476

## Sheet: References
Locus	Author	Title	Journal	Year	Issue	Page	DOI
AT1G01790	Bölter, B.; Mitterreiter, M.J.; Schwenkert, S.; Finkemeier, I.; Kunz, H.H.	The topology of plastid inner envelope potassium cation efflux antiporter KEA1 provides new insights into its regulatory features.	Photosynth. Res.	2020	145	43–54	doi:10.1007/s11120-019-00700-2
AT1G03310	Ma, L.; Xue, N.; Fu, X.; Zhang, H.; Li, G.	Arabidopsis thaliana FAR‐RED ELONGATED HYPOCOTYLS3 (FHY3) and FAR‐RED‐IMPAIRED RESPONSE1 (FAR1) modulate starch synthesis in response to light and sugar.	New Phytol.	2017	213	1682–1696	doi:10.1111/nph.14300
AT1G03630	Gabruk, M.; Mysliwa-Kurdziel, B.	Light-Dependent Protochlorophyllide Oxidoreductase: Phylogeny, Regulation, and Catalytic Properties.	Biochemistry	2015	54	5255–5262	doi:10.1021/acs.biochem.5b00704
AT1G03850	Laporte, D.; Olate, E.; Salinas, P.; Salazar, M.; Jordana, X.; Holuigue, L.	Glutaredoxin GRXS13 plays a key role in protection against photooxidative stress in Arabidopsis.	J. Exp. Bot.	2012	63	503–515	doi:10.1093/jxb/err301
AT1G06720
AT1G08380	Knoetzel, J.; Mant, A.; Haldrup, A.; Jensen, P.E.; Scheller, H.V.	PSI-O, a new 10-kDa subunit of eukaryotic photosystem I.	FEBS Lett.	2002	510	145–148	doi:10.1016/S0014-5793(01)03253-7.
AT1G09500
AT1G12010	Cheng, W.H.; Chiang, M.H.; Hwang, S.G.; Lin, P.C.	Antagonism between abscisic acid and ethylene in Arabidopsis acts in parallel with the reciprocal regulation of their metabolism and signaling pathways.	Plant Mol. Biol.	2009	71	61–80	doi:10.1007/s11103-009-9509-7
AT1G14300
AT1G15670	Zhang, X.; Gou, M.; Liu, C.J.	Arabidopsis kelch repeat F-Box proteins regulate phenylpropanoid biosynthesis via controlling the turnover of phenylalanine ammonia-lyase.	Plant Cell	2013	25	4994–5010	doi:10.1105/tpc.113.119644
AT1G17960
AT1G19150	Kato, Y.; Sugimoto, K.; Shikanai, T.	NDH-PSI supercomplex assembly precedes full assembly of the NDH complex in chloroplast.	Plant Physiol.	2018	176	1728–1738	doi:10.1104/pp.17.01120
AT1G19530	Xingliang H.; Hao Y.	RGA mediates Arabidopsis tapetum development via regulating a plasma membrane associated protein, RGAT1	21ST INTERNATIONAL CONFERENCE ON ARABIDOPSIS RESEARCH	2010
AT1G19610
AT1G21500
AT1G23010	Xu, J.M.; Wang, Z.Q.; Wang, J.Y.; Li, P.F.; Jin, J.F.; Chen, W.W.; Fan, W.; Kochian, L. V.; Zheng, S.J.; Yang, J.L.	Low phosphate represses histone deacetylase complex1 to regulate root system architecture remodeling in Arabidopsis.	New Phytol.	2020	225	1732–1745	doi:10.1111/nph.16264
AT1G29395	Okawa, K.; Nakayama, K.; Kakizaki, T.; Yamashita, T.; Inaba, T.	Identification and characterization of Cor413im proteins as novel components of the chloroplast inner envelope.	Plant, Cell Environ.	2008	31	1470–1483	doi:10.1111/j.1365-3040.2008.01854.x.
AT1G29940	Onodera, Y.; Nakagawa, K.; Haag, J.R.; Pikaard, D.; Mikami, T.; Ream, T.; Ito, Y.; Pikaard, C.S.	Sex-biased lethality or transmission of defective transcription machinery in Arabidopsis.	Genetics	2008	180	207–218	doi:10.1534/genetics.108.090621
AT1G30380
AT1G31580	Duruflé, H.; Clemente, H.S.; Balliau, T.; Zivy, M.; Dunand, C.; Jamet, E.	Cell wall proteome analysis of Arabidopsis thaliana mature stems.	Proteomics	2017	17		doi:10.1002/pmic.201600449.
AT1G32060	Yu, A.; Xie, Y.; Pan, X.; Zhang, H.; Cao, P.; Su, X.; Chang, W.; Li, M.	Photosynthetic phosphoribulokinase structures: Enzymatic mechanisms and the redox regulation of the Calvin-Benson-Bassham cycle.	Plant Cell	2020	32	1556–1573	doi:10.1105/tpc.19.00642
AT1G32080	South, P.F.; Walker, B.J.; Cavanagh, A.P.; Rolland, V.; Badger, M.; Ort, D.R.	Bile acid sodium symporter BASS6 can transport glycolate and is involved in photorespiratory metabolism in Arabidopsis thaliana.	Plant Cell	2017	29	808–823	doi:10.1105/tpc.16.00775
AT1G32160
AT1G32450	Lin, S.H.; Kuo, H.F.; Canivenc, G.; Lin, C.S.; Lepetit, M.; Hsu, P.K.; Tillard, P.; Lin, H.G.; Wang, Y.Y.; Tsai, C.B.; et al.	Mutation of the Arabidopsis NRT1.5 nitrate transporter causes defective root-to-shoot nitrate transport.	Plant Cell	2008	20	2514–2528	doi:10.1105/tpc.108.060244
AT1G32900	Reung, D.; Echevarría-Poza, A.; Steuernagel, B.; Smith, A.M.	Natural polymorphisms in Arabidopsis result in wide variation or loss of the amylose component of StARCH.	Plant Physiol.	2020	182	870–881	doi:10.1104/pp.19.01062.
AT1G34310
AT1G44446	Jahan, M.S.; Nozulaidi, M.; Khairi, M.; Mat, N.	Light-harvesting complexes in photosystem II regulate glutathione-induced sensitivity of Arabidopsis guard cells to abscisic acid.	J. Plant Physiol.	2016	195	1–8	doi:10.1016/j.jplph.2016.03.002
AT1G44575
AT1G47400	Park, E.Y.; Tsuyuki, K.M.; Parsons, E.M.; Jeong, J.	PRC2-mediated H3K27me3 modulates shoot iron homeostasis in Arabidopsis thaliana.	Plant Signal. Behav.	2020	15		doi:10.1080/15592324.2020.1784549
AT1G49240	Sheahan, M.B.; Collings, D.A.; Rose, R.J.; McCurdy, D.W.	ACTIN7 is required for perinuclear clustering of chloroplasts during arabidopsis protoplast culture.	Plants	2020	9		doi:10.3390/plants9020225
AT1G52000							doi:10.1007/s00425-014-2139-6
AT1G52220	Pribil, M.; Sandoval-Ibáñez, O.; Xu, W.; Sharma, A.; Labs, M.; Liu, Q.; Galgenmüller, C.; Schneider, T.; Wessels, M.; Matsubara, S.; et al.	Fine-tuning of photosynthesis requires CURVATURE THYLAKOID1-mediated thylakoid plasticity.	Plant Physiol.	2018	176	2351–2364	doi:10.1104/pp.17.00863
AT1G52230	Stael, S.; Rocha, A.G.; Wimberger, T.; Anrather, D.; Vothknecht, U.C.; Teige, M.	Cross-talk between calcium signalling and protein phosphorylation at the thylakoid.	J. Exp. Bot.	2012	63	1725–1733	doi:10.1093/jxb/err403
AT1G55670	Fristedt, R.; Williams-Carrier, R.; Merchant, S.S.; Barkan, A.	A Thylakoid Membrane Protein Harboring a DnaJ-type Zinc Finger Domain Is Required for Photosystem I Accumulation in Plants	J. Biological Chemistry	2014	44		doi:10.1074/jbc.M114.587758.
AT1G56430	Koen, E.; Besson-Bard, A.; Duc, C.; Astier, J.; Gravot, A.; Richaud, P.; Lamotte, O.; Boucherez, J.; Gaymard, F.; Wendehenne, D.	Arabidopsis thaliana nicotianamine synthase 4 is required for proper response to iron deficiency and to cadmium exposure.	Plant Sci.	2013	209	1–11	doi:10.1016/j.plantsci.2013.04.006
AT1G67860
AT1G73870	Zhang, Z.; Ji, R.; Li, H.; Zhao, T.; Liu, J.; Lin, C.; Liu, B.	CONSTANS-LIKE 7 (COL7) is involved in phytochrome B (phyB)-mediated light-quality regulation of auxin homeostasis. Mol. Plant 2014, 7, 1429–1440, doi:10.1093/mp/ssu058	Mol. Plant 2	2014	7	1429–1440	doi:10.1093/mp/ssu058
AT1G76100	Pesaresi, P.; Scharfenberg, M.; Weigel, M.; Granlund, I.; Schröder, W.P.; Finazzi, G.; Rappaport, F.; Masiero, S.; Furini, A.; Jahns, P.; et al.	Mutants, overexpressors, and interactors of arabidopsis plastocyanin isoforms: Revised roles of plastocyanin in photosynthetic electron flow and thylakoid redox state.	Mol. Plant	2009	2	236–248	doi:10.1093/mp/ssn041
AT1G76410
AT1G77120	Ventura, I.; Brunello, L.; Iacopino, S.; Valeri, M.C.; Novi, G.; Dornbusch, T.; Perata, P.; Loreti, E.	Arabidopsis phenotyping reveals the importance of alcohol dehydrogenase and pyruvate decarboxylase for aerobic plant growth.	Sci. Rep.	2020	10		doi:10.1038/s41598-020-73704-x
AT1G77490	van Buer, J.; Prescher, A.; Baier, M.	Cold-priming of chloroplast ROS signalling is developmentally regulated and is locally controlled at the thylakoid membrane.	Sci. Rep	2019	9		doi:10.1038/s41598-019-39838-3.
AT1G80130
AT2G04050
AT2G17440
at2g20570	Ahmad, R.; Liu, Y.; Wang, T.J.; Meng, Q.; Yin, H.; Wang, X.; Wu, Y.; Nan, N.; Liu, B.; Xu, Z.Y.	GOLDEN2-LIKE transcription factors regulate WRKY40 expression in response to abscisic acid.	Plant Physiol.	2019	179	1844–1860	doi:10.1104/pp.18.01466
AT2G25510
AT2G27420
AT2G29320
AT2G34620	Shevtsov, S.; Nevo-Dinur, K.; Faigon, L.; Sultan, L.D.; Zmudjak, M.; Markovits, M.; Ostersetzer-Biran, O.	Control of organelle gene expression by the mitochondrial transcription termination factor mTERF22 in Arabidopsis thaliana plants.	PLoS One	2018	13		doi:10.1371/journal.pone.0201631.
AT2G35370
AT2G35960	Zheng, M.S.; Takahashi, H.; Miyazaki, A.; Hamamoto, H.; Shah, J.; Yamaguchi, I.; Kusano, T.	Up-regulation of Arabidopsis thaliana NHL10 in the hypersensitive response to Cucumber mosaic virus infection and in senescing leaves is controlled by signalling pathways that differ in salicylate involvement.	Planta	2004	218	740–750	doi:10.1007/s00425-003-1169-2
AT2G37870
AT2G38090
AT2G42750
AT2G44460	Zhang, L.; Kawaguchi, R.; Morikawa-Ichinose, T.; Allahham, A.; Kim, S.J.; Maruyama-Nakashita, A.	Sulfur deficiency-induced glucosinolate catabolism attributed to two β-glucosidases, bglu28 and bglu30, is required for plant growth maintenance under sulfur deficiency.	Plant Cell Physiol.	2020	61	803–813	doi:10.1093/pcp/pcaa006.
AT2G45740	Lingard, M.J.; Gidd, S.K.; Bingham, S.; Rothstein, S.J.; Mullen, R.T.; Trelease, R.N.	Arabidopsis peroxin11c-e, fission1b, and dynamin-related protein3A cooperate in cell cycle-associated replication of peroxisomes.	Plant Cell	2008	20	1567–1585	doi:10.1105/tpc.107.057679
AT2G46820	Trotta, A.; Bajwa, A.A.; Mancini, I.; Paakkarinen, V.; Pribil, M.; Aro, E.M.	The role of phosphorylation dynamics of curvature thylakoid 1B in plant thylakoid membranes1[open].	Plant Physiol.	2019	181	1615–1631	doi:10.1104/pp.19.00942
AT2G47180	Song, C.; Chung, W.S.; Lim, C.O.	Overexpression of heat shock factor gene HsfA3 increases galactinol levels and oxidative stress tolerance in Arabidopsis.	Mol. Cells	2016	39	477–483	doi:10.14348/molcells.2016.0027
AT2G47680
AT3G01510	Schreier, T.B.; Umhang, M.; Lee, S.K.; Lue, W.L.; Shen, Z.; Silver, D.; Graf, A.; Müller, A.; Eicke, S.; Stadler-Waibel, M.; et al.	Like Sex4 1 acts as a b-amylase-binding scaffold on starch granules during starch degradation.	Plant Cell	2019	31	2169–2186	doi:10.1105/TPC.19.00089
AT3G01550	Hilgers, E.J.A.; Staehr, P.; Flügge, U.I.; Häusler, R.E.	The xylulose 5-phosphate/phosphate translocator supports triose phosphate, but not phosphoenolpyruvate transport across the inner envelope membrane of plastids in arabidopsis thaliana mutant plants.	Front. Plant Sci.	2018	871		doi:10.3389/fpls.2018.01461
AT3G02730	Naranjo, B.; Mignée, C.; Krieger-Liszkay, A.; Hornero-Méndez, D.; Gallardo-Guerrero, L.; Cejudo, F.J.; Lindahl, M.	The chloroplast NADPH thioredoxin reductase C, NTRC, controls non-photochemical quenching of light energy and photosynthetic electron transport in Arabidopsis.	Plant Cell Environ.	2016	39	804–822	doi:10.1111/pce.12652
AT3G02850	Demidchik, V.	ROS-activated ion channels in plants: Biophysical characteristics, physiological functions and molecular nature.	Int. J. Mol. Sci.	2018	19
AT3G07770	Luo, A.; Li, X.; Zhang, X.; Zhan, H.; Du, H.; Zhang, Y.; Peng, X.	Identification of AtHsp90.6 involved in early embryogenesis and its structure prediction by molecular dynamics simulations.	R. Soc. Open Sci.	2019	6	190219	doi:10.1098/rsos.190219
AT3G08920
AT3G08940	de Bianchi, S.; Betterle, N.; Kouril, R.; Cazzaniga, S.; Boekema, E.; Bassi, R.; Dall’Osto, L.	Arabidopsis mutants deleted in the light-harvesting protein Lhcb4 have a disrupted photosystem II macrostructure and are defective in photoprotection	Plant Cell 2011	2011	23	2659–2679	doi:10.1105/tpc.111.087320.
AT3G10420	Ruppel, N.J.; Logsdon, C.A.; Whippo, C.W.; Inoue, K.; Hangarter, R.P.	A mutation in arabidopsis seedling plastid development1 affects plastid differentiation in embryo-derived tissues during seedling growth.	Plant Physiol.	2011	155	342–353	doi:10.1104/pp.110.161414
AT3G10940	Wilkens, C.; Svensson, B.; Møller, M.S.	Functional roles of starch binding domains and surface binding sites in enzymes involved in starch biosynthesis.	Front. Plant Sci.	2018	871
AT3G21090	Panikashvili, D.; Savaldi-Goldstein, S.; Mandel, T.; Yifhar, T.; Franke, R.B.; Höfer, R.; Schreiber, L.; Chory, J.; Aharoni, A.	The arabidopsis DESPERADO/AtWBC11 transporter is required for cutin and wax secretion.	Plant Physiol	2007	145	1345–1360	doi:10.1104/pp.107.105676
AT3G21720	Yuenyong, W.; Sirikantaramas, S.; Qu, L.J.; Buaboocha, T.	Isocitrate lyase plays important roles in plant salt tolerance.	BMC Plant Biol.	2019	19	472
AT3G23990	Hsu, Y.-W.; Juan, C.-T.; Wang, C.-M.; Jauh, G.-Y.	Mitochondrial Heat Shock Protein 60s Interact with What’s This Factor 9 to Regulate RNA Splicing of ccmFC and rpl2.	Plant Cell Physiol.	2019	60	116–125	doi:10.1093/pcp/pcy199.
AT3G26060	Horn, P.J.; Smith, M.D.; Clark, T.R.; Froehlich, J.E.; Benning, C.	PEROXIREDOXIN Q stimulates the activity of the chloroplast 16:1 Δ3trans FATTY ACID DESATURASE4.	Plant J.	2020	102	718–729	doi:10.1111/tpj.14657
AT3G27690
AT3G28270	Kumar, M.N.; Hsieh, Y.F.; Verslues, P.E.	At14a-Like1 participates in membrane-associated mechanisms promoting growth during drought in Arabidopsis thaliana.	Proc. Natl. Acad. Sci. U. S. A.	2015	112	10545–10550	doi:10.1073/pnas.1510140112.
AT3G45140	Venegas-Molina, J.; Proietti, S.; Pollier, J.; Orozco-Freire, W.; Ramirez-Villacis, D.; Leon-Reyes, A.	Induced tolerance to abiotic and biotic stresses of broccoli and Arabidopsis after treatment with elicitor molecules.	Sci. Rep.	2020	10		doi:10.1038/s41598-020-67074-7.
AT3G50685
AT3G51510
AT3G52750	Kadirjan-Kalbach, D.K.; Turmo, A.; Wang, J.; Smith, B.C.; Chen, C.; Porter, K.J.; Childs, K.L.; DellaPenna, D.; Osteryoung, K.W.	Allelic variation in the chloroplast division gene ftsz2-2 leads to natural variation in chloroplast size1[OPEN].	Plant Physiol.	2019	181	1059–1074	doi:10.1104/pp.19.00841.
AT3G53230	Park, S.; Harada, J.J.	Arabidopsis embryogenesis.	Methods Mol. Biol.	2008	427	3–16
AT3G53470
AT3G53980
AT3G54890
AT3G56400	Miura, K.; Renhu, N.; Suzaki, T.	The PHD finger of Arabidopsis SIZ1 recognizes trimethylated histone H3K4 mediating SIZ1 function and abiotic stress response.	Commun. Biol.	2020	3		doi:10.1038/s42003-019-0746-2
AT3G61100
AT3G61630	Zwack, P.J.; De Clercq, I.; Howton, T.C.; Hallmark, H.T.; Hurny, A.; Keshishian, E.A.; Parish, A.M.; Benkova, E.; Mukhtar, M.S.; Van Breusegem, F.; et al	Cytokinin response factor 6 represses cytokinin-associated genes during oxidative stress	Plant Physiol.	2016	172	1249-1258	doi:10.1104/pp.16.00415.
AT4G01150	Pribil, M.; Sandoval-Ibáñez, O.; Xu, W.; Sharma, A.; Labs, M.; Liu, Q.; Galgenmüller, C.; Schneider, T.; Wessels, M.; Matsubara, S.; et al.	Fine-tuning of photosynthesis requires CURVATURE THYLAKOID1-mediated thylakoid plasticity.	Plant Physiol.	2018	176	2351–2364	doi:10.1104/pp.17.00863
AT4G02770	Ihnatowicz, A.; Pesaresi, P.; Varotto, C.; Richly, E.; Schneider, A.; Jahns, P.; Salamini, F.; Leister, D.	Mutants for photosystem I subunit D of Arabidopsis thaliana: Effects on photosynthesis, photosystem I stability and expression of nuclear genes for chloroplast functions.	Plant J.	2004	37	839–852	doi:10.1111/j.1365-313X.2004.02011.x.
AT4G04610	Chen, F.F.; Chien, C.Y.; Cho, C.C.; Chang, Y.Y.; Hsu, C.H.	C‐terminal redox domain of Arabidopsis APR1 is a non‐canonical thioredoxin domain with glutaredoxin function.	Antioxidants	2019	8		doi:10.3390/antiox8100461
AT4G05180	Chen, Y.E.; Yuan, S.; Lezhneva, L.; Meurer, J.; Schwenkert, S.; Mamedov, F.; Schröder, W.P.	The low molecular mass photosystem II protein PsbTn is important for light acclimation.	Plant Physiol.	2019	179	1739–1753	doi:10.1104/pp.18.01251.
AT4G10000
AT4G10120	Solís-Guzmán, M.G.; Argüello-Astorga, G.; López-Bucio, J.; Ruiz-Herrera, L.F.; López-Meza, J.E.; Sánchez-Calderón, L.; Carreón-Abud, Y.; Martínez-Trujillo, M.	Arabidopsis thaliana sucrose phosphate synthase (sps) genes are expressed differentially in organs and tissues, and their transcription is regulated by osmotic stress.	Gene Expr. Patterns	2017	25–26	92–101	doi:10.1016/j.gep.2017.06.001.
AT4G10340	Chen, Y.E.; Ma, J.; Wu, N.; Su, Y.Q.; Zhang, Z.W.; Yuan, M.; Zhang, H.Y.; Zeng, X.Y.; Yuan, S.	The roles of Arabidopsis proteins of Lhcb4, Lhcb5 and Lhcb6 in oxidative stress under natural light conditions.	Plant Physiol. Biochem	2018	130	267–276	doi:10.1016/j.plaphy.2018.07.014
AT4G12980	Verelst, W.; Kapila, J.; De Almeida Engler, J.; Stone, J.M.; Caubergs, R.; Asard, H	Tissue-specific expression and developmental regulation of cytochrome b561 genes in Arabidopsis thaliana and Raphanus sativus.	Physiol. Plant.	2004	120	, 312–318	doi:10.1111/j.0031-9317.2004.0235.x.
AT4G13800	Gao, H.; Yang, M.; Yang, H.; Qin, Y.; Zhu, B.; Xu, G.; Xie, C.; Wu, D.; Zhang, X.; Li, W.; et al.	Arabidopsis ENOR3 regulates RNAi-mediated antiviral defense.	J. Genet. Genomics	2018	45	33–40	doi:10.1016/j.jgg.2017.11.005
AT4G15510	Liu, J.; Yang, H.; Lu, Q.; Wen; Chen, X.; Peng, F.; Zhang, L.; Lu	Erratum to PSBP-DOMAIN PROTEIN1, a nuclear-encoded thylakoid lumenal protein, is essential for photosystem I assembly in Arabidopsis	Plant Cell	2012	28	823
AT4G15660	Ehrary, A.; Rosas, M.; Carpinelli, S.; Davalos, O.; Cowling, C.; Fernandez, F.; Escobar, M.	Glutaredoxin AtGRXS8 represses transcriptional and developmental responses to nitrate in Arabidopsis thaliana roots.	Plant Direct	2020	4		doi:10.1002/pld3.227
AT4G15690	Ehrary, A.; Rosas, M.; Carpinelli, S.; Davalos, O.; Cowling, C.; Fernandez, F.; Escobar, M. Glutaredoxin	AtGRXS8 represses transcriptional and developmental responses to nitrate in Arabidopsis thaliana roots.	Plant Direct	2020	4		doi:10.1002/pld3.227
AT4G15700
AT4G15770
AT4G18740
AT4G19420	de Souza, A.; Hull, P.A.; Gille, S.; Pauly, M.	Identification and functional characterization of the distinct plant pectin esterases PAE8 and PAE9 and their deletion mutants.	Planta	2014	240	1123–1138
AT4G23290
AT4G23600	Tsuwamoto, R.; Harada, T.	The Arabidopsis CORI3 promoter contains two cis-acting regulatory regions required for transcriptional activity in companion cells.	Plant Cell Rep.	2011	30	1723–1733	doi:10.1007/s00299-011-1080-4.
AT4G25170	Ciftci-Yilmaz, S.; Morsy, M.R.; Song, L.; Coutu, A.; Krizek, B.A.; Lewis, M.W.; Warren, D.; Cushman, J.; Connolly, E.L.; Mittler, R.	The EAR-motif of the Cys2/His2-type zinc finger protein Zat7 plays a key role in the defense response of Arabidopsis to salinity stress.	J. Biol. Chem.	2007	282	9260–9268	doi:10.1074/jbc.M611093200
AT4G26150	Bastakis, E.; Hedtke, B.; Klermund, C.; Grimm, B.; Schwechheimer, C.	LLM-domain B-GATA transcription factors play multifaceted roles in controlling greening in arabidopsis.	Plant Cell	2018	30	582–599	doi:10.1105/tpc.17.00947
AT4G27440	Buhr, F.; Lahroussi, A.; Springer, A.; Rustgi, S.; von Wettstein, D.; Reinbothe, C.; Reinbothe, S.	NADPH:protochlorophyllide oxidoreductase B (PORB) action in Arabidopsis thaliana revisited through transgenic expression of engineered barley PORB mutant proteins.	Plant Mol. Biol.	2017	94	45–59	doi:10.1007/s11103-017-0592-x
AT4G28030
AT4G28750	Ihnatowicz, A.; Pesaresi, P.; Varotto, C.; Richly, E.; Schneider, A.; Jahns, P.; Salamini, F.; Leister, D.	Mutants for photosystem I subunit D of Arabidopsis thaliana: Effects on photosynthesis, photosystem I stability and expression of nuclear genes for chloroplast functions.	Plant J.	2004	37	839–852	doi:10.1111/j.1365-313X.2004.02011.x
AT4G35770	Fernández-Calvino, L.; Guzmán-Benito, I.; del Toro, F.J.; Donaire, L.; Castro-Sanz, A.B.; Ruíz-Ferrer, V.; Llave, C.	Activation of senescence-associated Dark-inducible (DIN) genes during infection contributes to enhanced susceptibility to plant viruses.	Mol. Plant Pathol	2016	17	3-15	doi:10.1111/mpp.12257
AT4G39710	Peng, L.; Fukao, Y.; Fujiwara, M.; Takami, T.; Shikanai, T.	Efficient operation of NAD(P)H dehydrogenase requires supercomplex formation with photosystem I via minor LHCI in arabidopsis.	Plant Cell	2009	21	3623–3640	doi:10.1105/tpc.109.068791.
AT5G02230
AT5G06570
AT5G06690	Yoshida, K.; Hara, A.; Sugiura, K.; Fukaya, Y.; Hisabori, T.	Thioredoxin-like2/2-Cys peroxiredoxin redox cascade supports oxidative thiol modulation in chloroplasts.	Proc. Natl. Acad. Sci. U. S. A	2018	115	E8296–E8304	doi:10.1073/pnas.1808284115
AT5G07020
AT5G07690	Coleto, I.; Bejarano, I.; Marín-Peña, A.J.; Medina, J.; Rioja, C.; Burow, M.; Marino, D.	Arabidopsis thaliana transcription factors MYB28 and MYB29 shape ammonium stress responses by regulating Fe homeostasis.	New Phytol.	2021	229	1021–1035	doi:10.1111/nph.16918
AT5G09590	Leaden, L.; Busi, M. V.; Gomez-Casati, D.F.	The mitochondrial proteins AtHscB and AtIsu1 involved in Fe-S cluster assembly interact with the Hsp70-type chaperon AtHscA2 and modulate its catalytic activity.	Mitochondrion	2014	19	375–381	doi:10.1016/j.mito.2014.11.002
AT5G10180	El-Soda, M.; Neris Moreira, C.; Goredema-Matongera, N.; Jamar, D.; Koornneef, M.; Aarts, M.G.M.	QTL and candidate genes associated with leaf anion concentrations in response to phosphate supply in Arabidopsis thaliana.	BMC Plant Biol.	2019	19		doi:10.1186/s12870-019-1996-3
AT5G12860	Kinoshita, H.; Nagasaki, J.; Yoshikawa, N.; Yamamoto, A.; Takito, S.; Kawasaki, M.; Sugiyama, T.; Miyake, H.; Weber, A.P.M.; Taniguchi, M.	The chloroplastic 2-oxoglutarate/malate transporter has dual function as the malate valve and in carbon/nitrogen metabolism.	Plant J.	2011	65	15–26	doi:10.1111/j.1365-313X.2010.04397.x.
AT5G13410
AT5G14920	Sun, S.; Wang, H.; Yu, H.; Zhong, C.; Zhang, X.; Peng, J.; Wang, X.	GASA14 regulates leaf expansion and abiotic stress resistance by modulating reactive oxygen species accumulation.	J. Exp. Bot.	2013	64	1637–1647	doi:10.1093/jxb/ert021
AT5G14970
AT5G16710	Rahantaniaina, M.S.; Li, S.; Chatel-Innocenti, G.; Tuzet, A.; Issakidis-Bourguet, E.; Mhamdi, A.; Noctor, G.	Cytosolic and chloroplastic DHARs cooperate in oxidative stress-driven activation of the salicylic acid pathway.	Plant Physiol.	2017	174	956–971	doi:10.1104/pp.17.00317
AT5G17230	Koschmieder, J.; Welsch, R.	Quantification of Carotenoid Pathway Flux in Green and Nongreen Systems.	Methods Mol. Biol.	2020	2083	279–291	doi:10.1007/978-1-4939-9952-1_21
AT5G17520	Trentmann, O.; Mühlhaus, T.; Zimmer, D.; Sommer, F.; Schroda, M.; Haferkamp, I.; Keller, I.; Pommerrenig, B.; Neuhaus, H.E.	Identification of chloroplast envelope proteins with critical importance for cold acclimation.	Plant Physiol.	2020	182	1239–1255	doi:10.1104/PP.19.00947
AT5G20230	Cui, X.; Zhao, P.; Liang, W.; Cheng, Q.; Mu, B.; Niu, F.; Yan, J.; Liu, C.; Xie, H.; Kav, N.N.V.; et al.	A Rapeseed WRKY Transcription Factor Phosphorylated by CPK Modulates Cell Death and Leaf Senescence by Regulating the Expression of ROS and SA-Synthesis-Related	Genes. J. Agric. Food Chem	2020	68	7348–7359	doi:10.1021/acs.jafc.0c02500
AT5G20520	Mochizuki, S.; Harada, A.; Inada, S.; Sugimoto-Shirasu, K.; Stacey, N.; Wada, T.; Ishiguro, S.; Okada, K.; Sakai, T.	The arabidopsis wavy growth 2 protein modulates root bending in response to environmental stimuli.	Plant Cell	2005	17	537–547	doi:10.1105/tpc.104.028530
AT5G21100	Fujiwara, A.; Togawa, S.; Hikawa, T.; Matsuura, H.; Masuta, C.; Inukai, T.	Ascorbic acid accumulates as a defense response to Turnip mosaic virus in resistant Brassica rapa cultivars.	J. Exp. Bot.	2016	67	4391–4402	doi:10.1093/jxb/erw223.
AT5G23010	Petersen, A.; Hansen, L.G.; Mirza, N.; Crocoll, C.; Mirza, O.; Halkier, B.A.	Changing substrate specificity and iteration of amino acid chain elongation in glucosinolate biosynthesis through targeted mutagenesis of Arabidopsis methylthioalkylmalate synthase 1.	Biosci. Rep.	2019	39		doi:10.1042/BSR20190446
AT5G24280	Islam, M.R.; Hosen, M.I.; Zaman, A.; Islam, M.O.	Structural, functional and molecular docking study to characterize GMI1 from Arabidopsis thaliana.	Interdiscip. Sci. Comput. Life Sci.	2013	5	13–20	doi:10.1007/s12539-013-0153-1.
AT5G24420	Lansing, H.; Doering, L.; Fischer, K.; Baune, M.-C.; Schaewen, A. Von	Analysis of potential redundancy among Arabidopsis 6-phosphogluconolactonase isoforms in peroxisomes	J. Exp. Bot.	2020	71	823–836	doi:10.1093/jxb/erz473
AT5G35790	Meyer, T.; Hölscher, C.; Schwöppe, C.; von Schaewen, A.	Alternative targeting of Arabidopsis plastidic glucose-6-phosphate dehydrogenase G6PD1 involves cysteine-dependent interaction with G6PD4 in the cytosol.	Plant J.	2011	66	745–758	doi:10.1111/j.1365-313X.2011.04535.x
AT5G37260	Jiang, Z.; Xu, G.; Jing, Y.; Tang, W.; Lin, R.	Phytochrome B and REVEILLE1/2-mediated signalling controls seed dormancy and germination in Arabidopsis.	Nat. Commun.	2016	7		doi:10.1038/ncomms12377
AT5G37360
AT5G37990
AT5G42070
AT5G42650	Rustgi, S.; Springer, A.; Kang, C.; Wettstein, D. Von; Reinbothe, C.; Reinbothe, S.; Pollmann, S.	Allene oxide synthase and hydroperoxide lyase, two non-canonical cytochrome p450s in arabidopsis thaliana and their different roles in plant defense.	Int. J. Mol. Sci.	2019	20		doi:10.3390/ijms20123064
AT5G44580
AT5G45140	Onodera, Y.; Nakagawa, K.; Haag, J.R.; Pikaard, D.; Mikami, T.; Ream, T.; Ito, Y.; Pikaard, C.S.	Sex-biased lethality or transmission of defective transcription machinery in Arabidopsis.	Genetics	2008	180	207–218	doi:10.1534/genetics.108.090621
AT5G45820
AT5G48490	Champigny, M.J.; Isaacs, M.; Carella, P.; Faubert, J.; Fobert, P.R.; Cameron, R.K.	Long distance movement of DIR1 and investigation of the role of DIR1-like during systemic acquired resistance in Arabidopsis.	Front. Plant Sci.	2013	4	230	doi:10.3389/fpls.2013.00230.
AT5G48790
AT5G50160	Wu, H.; Ji, Y.; Du, J.; Kong, D.; Liang, H.; Ling, H.-Q.	ClpC1, an ATP-dependent Clp protease in plastids, is involved in iron homeostasis in Arabidopsis leaves.	Ann. Bot.	2010	105	823–833	doi:10.1093/aob/mcq051
AT5G52780	Armbruster, U.; Zühlke, J.; Rengstl, B.; Kreller, R.; Makarenko, E.; Rühle, T.; Schünemann, D.; Jahns, P.; Weisshaar, B.; Nickelsen, J.; et al.	The Arabidopsis thylakoid protein PAM68 is required for efficient D1 biogenesis and photosystem II assembly.	Plant Cell	2010	22	3439–3460	doi:10.1105/tpc.110.077453
AT5G56090	Vishwakarma, A.; Tetali, S.D.; Selinski, J.; Scheibe, R.; Padmasree, K.	Importance of the alternative oxidase (AOX) pathway in regulating cellular redox and ROS homeostasis to optimize photosynthesis during restriction of the cytochrome oxidase pathway in Arabidopsis thaliana.	Ann. Bot.	2015	116	555–569	doi:10.1093/aob/mcv122
AT5G57120
AT5G57345	Bu, Y.; Sun, B.; Zhou, A.; Zhang, X.; Takano, T.; Liu, S.	Overexpression of AtOxR gene improves abiotic stresses tolerance and vitamin C content in Arabidopsis thaliana.	BMC Biotechnol.	2016	16	69	doi:10.1186/s12896-016-0299-0
AT5G60250
AT5G62140
AT5G64120	Shigeto, J.; Itoh, Y.; Hirao, S.; Ohira, K.; Fujita, K.; Tsutsumi, Y.	Simultaneously disrupting AtPrx2, AtPrx25 and AtPrx71 alters lignin content and structure in Arabidopsis stem.	J. Integr. Plant Biol.	2015	57	349–356	doi:10.1111/jipb.12334
AT5G64460	Mazarei, M.; Lennon, K.A.; Puthoff, D.P.; Rodermel, S.R.; Baum, T.J.	Expression of an Arabidopsis phosphoglycerate mutase homologue is localized to apical meristems, regulated by hormones, and induced by sedentary plant-parasitic nematodes.	Plant Mol. Biol.	2003	53	513–530	doi:10.1023/B:PLAN.0000019062.80459.80
AT5G65840
AT5G66520	Hayes, M.L.; Dang, K.N.; Diaz, M.F.; Mulligan, R.M.	A conserved glutamate residue in the C-terminal deaminase domain of pentatricopeptide repeat proteins is required for RNA editing activity.	J. Biol. Chem.	2015	290	10136–10142	doi:10.1074/jbc.M114.631630
